# Supplementary material for: Genetic polymorphism in BIN1 rather than APOE is associated with poor recognition memory among men without dementia
Source: Sci Rep. 2022 Oct 24;12:17802. doi: 10.1038/s41598-022-20587-9 (PMC9592585; doi:10.1038/s41598-022-20587-9)
Supplement: Supplementary file 1 — Supplementary Tables. [file 41598_2022_20587_MOESM1_ESM.xlsx]

## Sheet: Supplementary file
Genetic polymorphism in BIN1 rather than APOE is associated with poor recognition memory among men without dementia
Kanika Mehta1, Mohammadreza Mohebbi1,2, Julie A. Pasco1,3,4,5, Lana J. Williams1, Ken Walder1, Boon Lung Ng6 & Veer Bala Gupta1*
1Deakin University, IMPACT – The Institute for Mental and Physical Health and Clinical Translation, School of Medicine, Geelong, VIC, Australia.
2Biostatistics Unit, Faculty of Health, Deakin University, Burwood, VIC, Australia.
3Department of Medicine-Western Health, The University of Melbourne, St Albans, VIC, Australia.
4Department of Epidemiology and Preventive Medicine, Monash University, Prahran, VIC, Australia.
5Barwon Health, Geelong, VIC, Australia.
6Department of Geriatric Medicine, Barwon Health, Geelong, VIC, Australia.
*email: veer.gupta@deakin.edu.au

## Sheet: Table 1
Table 1. Interaction between BIN1 and APOE carrier status in predicting cognitive function.
IDN (identification) task measures visual identification/attention, DET (detection) task measures psychomotor function, OCL (one-card learning) task measures recognition memory/learning, OBK (one-back) task measures working memory and OCF refers to the overall cognitive function.
	Unadjusted model		Age-adjusted model
Outcome	βcoeff (95% CI)	p-value	βcoeff (95% CI)	p-value
IDN
BIN1	-0.002 (-0.019, 0.015)	0.809	-0.01 (-0.02, 0.01)	0.427
APOE	-0.001 (-0.024, 0.022)	0.93	0.01 (-0.01, 0.03)	0.441
Interaction term	0.02 (-0.01, 0.05)	0.265	0.02 (-0.01, 0.05)	0.148
DET
BIN1	0.01 (-0.02, 0.03)	0.623	0.001 (-0.021, 0.023)	0.929
APOE	-0.02 (-0.05, 0.02)	0.303	-0.01 (-0.04, 0.02)	0.67
Interaction term	0.02 (-0.02, 0.07)	0.359	0.03 (-0.02, 0.07)	0.246
OCL
BIN1	-0.03 (-0.05, -0.01)	0.013	-0.023 (-0.044, -0.003)	0.025
APOE	0.05 (0.02, 0.08)	<0.01	0.04 (0.01, 0.07)	<0.01
Interaction term	-0.02 (-0.07, 0.02)	0.268	-0.03 (-0.07, 0.01)	0.19
OBK
BIN1	0.01 (-0.01, 0.04)	0.26	0.01 (-0.01, 0.03)	0.464
APOE	0.01 (-0.03, 0.04)	0.677	0.02 (-0.01, 0.05)	0.154
Interaction term	0.001 (-0.047, 0.049)	0.966	0.01 (-0.04, 0.05)	0.789
OCF
BIN1	-0.09 (-0.26, 0.07)	0.253	-0.05 (-0.19, 0.09)	0.472
APOE	0.14 (-0.08, 0.37)	0.212	0.04 (-0.16, 0.23)	0.705
Interaction term	-0.18 (-0.5, 0.14)	0.26	-0.22 (-0.49, 0.05)	0.116

## Sheet: Table 2
Table 2. The distribution of APOE and BIN1 alleles among the study participants.
Participant ID	APOE_rs429358	APOE_rs7412	APOE e4_carrier	BIN1_rs744373	BIN1 G_carrier
1	TT	CC	0	GG	1
3	TT	CC	0	GA	1
4	CT	CC	1	AA	0
5	CT	CC	1	GA	1
7	TT	TC	0	AA	0
8	TT	TC	0	GA	1
9	CT	CC	1	AA	0
10	TT	CC	0	GA	1
11	CT	CC	1	GA	1
12	TT	CC	0	AA	0
13	CT	CC	1	GG	1
14	TT	CC	0	GG	1
16	CT	CC	1	GA	1
17	TT	CC	0	GA	1
18	TT	TC	0	GA	1
19	TT	CC	0	GA	1
21	TT	CC	0	AA	0
22	CT	CC	1	AA	0
23	TT	TC	0	AA	0
24	TT	CC	0	AA	0
25	CT	CC	1	GA	1
26	CT	CC	1	AA	0
27	TT	CC	0	GA	1
28	TT	CC	0	GG	1
29	TT	CC	0	GA	1
30	TT	TC	0	AA	0
31	CT	CC	1	AA	0
32	TT	CC	0	AA	0
33	CT	TC	1	GA	1
34	TT	CC	0	AA	0
36	TT	CC	0	GA	1
37	TT	CC	0	GA	1
38	CT	CC	1	AA	0
39	TT	CC	0	AA	0
40	TT	TC	0	AA	0
41	TT	CC	0	AA	0
42	TT	CC	0	AA	0
44	TT	CC	0	AA	0
45	TT	CC	0	GA	1
46	TT	CC	0	AA	0
47	TT	CC	0	GG	1
48	CC	CC	1	AA	0
49	TT	CC	0	GG	1
50	TT	CC	0	AA	0
51	TT	TC	0	GA	1
52	TT	CC	0	GA	1
53	CT	CC	1	GA	1
54	TT	CC	0	GA	1
55	TT	CC	0	AA	0
56	TT	CC	0	GA	1
57	TT	CC	0	GA	1
58	CT	CC	1	GA	1
59	TT	CC	0	GA	1
60	TT	CC	0	AA	0
61	TT	CC	0	AA	0
62	TT	CC	0	AA	0
63	TT	CC	0	AA	0
64	TT	CC	0	GA	1
65	TT	CC	0	AA	0
67	TT	CC	0	GA	1
69	TT	CC	0	GA	1
70	TT	CC	0	GA	1
71	TT	CC	0	GG	1
72	CT	CC	1	GA	1
73	CT	CC	1	AA	0
74	CT	CC	1	AA	0
75	TT	CC	0	AA	0
76	TT	TC	0	GA	1
77	CT	CC	1	GA	1
78	TT	CC	0	GA	1
79	TT	CC	0	AA	0
80	TT	CC	0	GG	1
81	TT	CC	0	AA	0
82	TT	CC	0	GA	1
83	CT	CC	1	AA	0
84	CT	CC	1	GA	1
85	CT	CC	1	GG	1
86	TT	CC	0	GA	1
87	TT	CC	0	AA	0
88	CT	CC	1	AA	0
89	CT	CC	1	AA	0
90	CT	CC	1	GA	1
91	CT	CC	1	GA	1
92	TT	CC	0	GA	1
93	TT	CC	0	AA	0
94	TT	CC	0	AA	0
95	TT	CC	0	GA	1
96	TT	CC	0	AA	0
97	TT	CC	0	GA	1
98	TT	TC	0	GA	1
100	TT	CC	0	AA	0
101	TT	CC	0	GA	1
103	TT	CC	0	AA	0
104	TT	CC	0	AA	0
105	TT	TC	0	GA	1
106	TT	CC	0	GA	1
107	TT	CC	0	AA	0
108	TT	CC	0	AA	0
109	TT	TC	0	GA	1
110	TT	CC	0	GA	1
112	TT	CC	0	AA	0
113	TT	CC	0	GA	1
114	TT	CC	0	GA	1
115	CT	CC	1	GA	1
116	TT	CC	0	GA	1
117	TT	CC	0	AA	0
118	TT	CC	0	AA	0
119	TT	CC	0	AA	0
120	TT	CC	0	AA	0
121	TT	CC	0	AA	0
122	TT	CC	0	GA	1
123	TT	CC	0	GG	1
124	TT	CC	0	AA	0
125	TT	CC	0	GA	1
126	CT	CC	1	AA	0
127	TT	CC	0	AA	0
128	TT	CC	0	AA	0
129	TT	CC	0	AA	0
130	TT	CC	0	GG	1
132	CT	CC	1	GA	1
133	CT	CC	1	GA	1
134	TT	TC	0	AA	0
135	CT	CC	1	GA	1
136	CT	CC	1	AA	0
137	TT	CC	0	GG	1
138	TT	CC	0	AA	0
139	TT	TC	0	GA	1
140	TT	CC	0	GA	1
141	TT	CC	0	AA	0
142	TT	CC	0	GA	1
143	CC	CC	1	AA	0
144	TT	TC	0	GA	1
145	CT	CC	1	AA	0
146	CT	CC	1	GA	1
147	TT	CC	0	GA	1
148	TT	CC	0	GG	1
149	CT	CC	1	AA	0
150	TT	CC	0	AA	0
151	TT	CC	0	GA	1
152	CT	CC	1	AA	0
153	TT	CC	0	GA	1
154	TT	CC	0	GA	1
155	TT	CC	0	GA	1
156	TT	CC	0	GA	1
157	TT	CC	0	AA	0
158	TT	CC	0	AA	0
159	TT	CC	0	GA	1
160	TT	CC	0	AA	0
161	TT	CC	0	GA	1
162	TT	CC	0	GA	1
163	TT	CC	0	AA	0
164	TT	CC	0	AA	0
165	CT	CC	1	AA	0
166	TT	CC	0	GA	1
168	TT	CC	0	AA	0
169	TT	CC	0	AA	0
170	CT	CC	1	GA	1
171	TT	CC	0	GA	1
172	TT	CC	0	GA	1
173	TT	CC	0	AA	0
174	TT	CC	0	GA	1
175	TT	TC	0	GA	1
176	CT	CC	1	GG	1
177	TT	CC	0	GG	1
178	TT	CC	0	AA	0
179	TT	CC	0	GA	1
180	TT	CC	0	GA	1
181	TT	CC	0	GA	1
182	TT	CC	0	AA	0
183	TT	CC	0	GA	1
184	TT	CC	0	AA	0
185	TT	CC	0	GA	1
186	CT	CC	1	GA	1
187	TT	CC	0	GG	1
188	TT	CC	0	AA	0
189	CT	CC	1	GA	1
190	TT	CC	0	AA	0
191	TT	CC	0	GA	1
192	TT	CC	0	AA	0
193	CT	CC	1	GA	1
194	CT	CC	1	AA	0
195	CT	CC	1	AA	0
196	TT	CC	0	AA	0
197	TT	CC	0	GA	1
198	TT	CC	0	AA	0
199	TT	CC	0	AA	0
200	TT	CC	0	GA	1
201	CT	CC	1	AA	0
202	TT	CC	0	GA	1
204	CT	CC	1	GG	1
205	TT	CC	0	GA	1
206	CT	TC	1	AA	0
207	TT	CC	0	AA	0
208	TT	CC	0	GA	1
210	CT	CC	1	AA	0
211	CT	CC	1	AA	0
212	TT	CC	0	AA	0
213	TT	CC	0	GA	1
214	TT	CC	0	GA	1
216	TT	TC	0	GA	1
217	TT	CC	0	AA	0
218	TT	CC	0	AA	0
219	TT	CC	0	AA	0
220	TT	CC	0	AA	0
221	TT	CC	0	AA	0
222	TT	CC	0	AA	0
223	TT	CC	0	AA	0
224	TT	CC	0	GG	1
225	TT	CC	0	AA	0
226	TT	CC	0	GA	1
227	CT	CC	1	GA	1
228	TT	CC	0	GA	1
229	TT	CC	0	AA	0
230	CT	CC	1	AA	0
231	CT	CC	1	GG	1
232	CT	CC	1	AA	0
233	TT	CC	0	GA	1
234	TT	TC	0	GA	1
235	CT	CC	1	GA	1
236	TT	CC	0	AA	0
237	CT	CC	1	AA	0
239	CT	CC	1	GA	1
240	TT	CC	0	GA	1
241	TT	CC	0	AA	0
242	TT	TC	0	AA	0
243	TT	CC	0	GA	1
244	CT	CC	1	AA	0
245	TT	CC	0	GG	1
246	TT	CC	0	GA	1
247	TT	CC	0	GA	1
248	CT	CC	1	GA	1
249	TT	TC	0	AA	0
250	TT	CC	0	AA	0
251	TT	CC	0	GA	1
252	TT	TC	0	AA	0
253	TT	CC	0	AA	0
254	CT	CC	1	GA	1
255	TT	CC	0	AA	0
256	TT	CC	0	AA	0
257	TT	TT	0	AA	0
258	TT	CC	0	AA	0
259	TT	CC	0	AA	0
260	TT	CC	0	GG	1
261	TT	CC	0	GA	1
262	CT	CC	1	AA	0
263	TT	TT	0	GA	1
264	CT	CC	1	GA	1
265	TT	CC	0	AA	0
266	TT	CC	0	AA	0
267	CT	CC	1	AA	0
268	TT	CC	0	GG	1
269	TT	CC	0	GA	1
270	TT	TC	0	GA	1
272	TT	CC	0	GA	1
273	TT	TC	0	GA	1
274	CT	CC	1	AA	0
275	TT	CC	0	GG	1
276	TT	CC	0	GA	1
277	TT	CC	0	AA	0
278	TT	CC	0	AA	0
279	TT	TC	0	AA	0
280	TT	CC	0	GA	1
281	TT	TC	0	AA	0
283	CT	CC	1	GA	1
284	TT	CC	0	AA	0
286	TT	TC	0	AA	0
287	CT	TC	1	GG	1
288	CT	TC	1	GA	1
289	CT	CC	1	AA	0
290	CT	CC	1	AA	0
291	TT	CC	0	AA	0
292	CT	CC	1	GA	1
293	CT	CC	1	AA	0
294	TT	TC	0	AA	0
295	TT	CC	0	AA	0
296	TT	CC	0	AA	0
297	CT	CC	1	GA	1
298	TT	CC	0	GG	1
299	TT	CC	0	GA	1
300	TT	CC	0	GA	1
301	TT	CC	0	AA	0
302	TT	CC	0	GA	1
303	TT	CC	0	AA	0
304	CT	CC	1	GA	1
305	TT	TC	0	GA	1
306	TT	TC	0	GA	1
307	TT	CC	0	GA	1
308	TT	CC	0	GA	1
309	CT	CC	1	GA	1
310	TT	CC	0	GA	1
311	CT	CC	1	GA	1
312	TT	CC	0	AA	0
313	TT	CC	0	AA	0
314	CT	CC	1	AA	0
315	CT	CC	1	GA	1
316	TT	CC	0	AA	0
317	TT	CC	0	AA	0
318	CT	CC	1	AA	0
319	TT	CC	0	AA	0
320	CT	TC	1	AA	0
321	TT	CC	0	GG	1
322	TT	CC	0	GA	1
323	TT	CC	0	GA	1
324	TT	CC	0	GA	1
325	TT	CC	0	GA	1
326	TT	TC	0	AA	0
327	CT	TC	1	AA	0
328	CT	CC	1	AA	0
329	TT	CC	0	GA	1
330	TT	TC	0	GA	1
331	TT	CC	0	AA	0
332	TT	CC	0	GG	1
333	CC	CC	1	AA	0
334	TT	TC	0	GA	1
335	TT	CC	0	AA	0
336	TT	TC	0	AA	0
337	TT	CC	0	AA	0
339	TT	CC	0	AA	0
340	TT	CC	0	AA	0
341	TT	CC	0	AA	0
342	CT	CC	1	AA	0
343	TT	TC	0	GA	1
344	TT	CC	0	AA	0
345	TT	CC	0	AA	0
346	TT	CC	0	GA	1
347	TT	CC	0	AA	0
348	TT	CC	0	AA	0
349	TT	CC	0	AA	0
350	TT	TC	0	GA	1
351	CT	CC	1	AA	0
352	TT	TC	0	AA	0
353	CT	CC	1	GA	1
354	TT	CC	0	AA	0
355	TT	CC	0	AA	0
356	TT	CC	0	GA	1
357	TT	CC	0	GA	1
358	TT	CC	0	GG	1
359	TT	CC	0	GA	1
360	CT	CC	1	GA	1
361	CT	CC	1	AA	0
362	CT	CC	1	AA	0
363	CT	CC	1	GA	1
364	TT	CC	0	AA	0
365	TT	CC	0	GA	1
366	CC	CC	1	AA	0
367	CT	CC	1	GA	1
368	CT	CC	1	GA	1
369	CT	CC	1	AA	0
370	TT	CC	0	AA	0
371	TT	CC	0	GA	1
372	TT	CC	0	GG	1
373	TT	TC	0	AA	0
374	CC	CC	1	AA	0
375	CC	CC	1	GA	1
376	TT	CC	0	GG	1
377	TT	CC	0	GA	1
378	CT	CC	1	AA	0
379	TT	CC	0	AA	0
380	TT	CC	0	AA	0
381	TT	CC	0	GA	1
382	TT	CC	0	AA	0
383	TT	TC	0	GA	1
384	TT	CC	0	GA	1
385	TT	CC	0	GA	1
386	TT	TC	0	GA	1
387	CT	CC	1	GA	1
388	TT	CC	0	GA	1
389	TT	CC	0	AA	0
390	CT	CC	1	GG	1
391	CT	CC	1	GA	1
392	TT	TC	0	AA	0
393	TT	CC	0	AA	0
394	TT	TC	0	AA	0
395	TT	CC	0	AA	0
396	TT	CC	0	GA	1
397	TT	CC	0	GA	1
398	TT	CC	0	AA	0
399	TT	CC	0	GA	1
400	TT	CC	0	AA	0
401	TT	CC	0	AA	0
402	TT	CC	0	GG	1
403	CT	CC	1	GA	1
404	TT	CC	0	AA	0
405	TT	CC	0	AA	0
406	TT	TC	0	GG	1
407	TT	CC	0	GA	1
408	TT	CC	0	GA	1
409	TT	CC	0	GA	1
410	TT	CC	0	GA	1
411	CT	CC	1	GA	1
412	TT	CC	0	GA	1
413	TT	CC	0	GA	1
414	TT	CC	0	AA	0
415	CT	CC	1	AA	0
416	TT	CC	0	AA	0
417	TT	CC	0	GA	1
418	TT	CC	0	GA	1
419	CC	CC	1	AA	0
420	CT	CC	1	GA	1
421	CT	CC	1	AA	0
422	CT	CC	1	GG	1
423	TT	CC	0	AA	0
424	CT	CC	1	GA	1
425	CT	CC	1	GA	1
426	TT	CC	0	GG	1
427	TT	CC	0	AA	0
428	CT	CC	1	AA	0
429	TT			GA	1
430	TT	CC	0	AA	0
431	TT	TC	0	AA	0
432	TT	CC	0	AA	0
433	TT	CC	0	AA	0
434	TT	CC	0	AA	0
435	TT	CC	0	GA	1
436	CT	CC	1	GA	1
437	TT			AA	0
439	TT			GA	1
440	CT			GA	1
442	TT	CC	0	AA	0
443	TT	CC	0	AA	0
444	TT	TC	0	GA	1
445	TT	CC	0	GA	1
446	TT	CC	0	GA	1
447	TT	CC	0	GA	1
448	CT	CC	1	AA	0
449	CT	CC	1	AA	0
450	TT	CC	0	GG	1
451	TT	CC	0	GG	1
452	TT	CC	0	AA	0
454	TT	CC	0	AA	0
455	TT	CC	0	AA	0
456	CT	CC	1	GA	1
457	TT	CC	0	AA	0
458	TT	CC	0	AA	0
459	TT	CC	0	GA	1
460	TT	CC	0	AA	0
461	TT	CC	0	AA	0
462	TT	CC	0	AA	0
464	TT	TC	0	GA	1
465	CT	CC	1	AA	0
466	CT	CC	1	GA	1
468	TT	CC	0	AA	0
469	TT	TC	0	AA	0
470	TT	CC	0	AA	0
471	TT	CC	0	AA	0
472	CT	CC	1	GA	1
473	TT	TC	0	AA	0
474	TT	CC	0	AA	0
475	TT	CC	0	GG	1
